# Supplementary material for: Effects of reindeer grazing and recovery after cessation of grazing on the ground-dwelling spider assemblage in Finnish Lapland
Source: PeerJ. 2019 Jul 17;7:e7330. doi: 10.7717/peerj.7330 (PMC6642629; doi:10.7717/peerj.7330)
Supplement: Supplemental Information 1 [file peerj-07-7330-s001.xls]

## Sheet: Adults
Raw data for spider species trapped. Number of adult spider individuals caught in each trapping line for each species. Here data is presented separately for males and females as well as for the two trapping lines (1-5 and 6-10) at each site even though in our data analyzes these are pooled together. Data for juveniles at family level is also presented, even though it was not analyzed in the paper.
	Pardosa eiseni	Pardosa hyperborea	Pardosa palustris	Pardosa lasciva	Pardosa lugubris	Pardosa sphagnicola	Alopecosa aculeata	Alopecosa pinetorum	Acantholycosa lignaria	Agroeca proxima	Thanatus formicinus	Xysticus audax	Xysticus luctuosus	Xysticus obscurus	Ozyptila rauda	Gnaphosa lapponum	Gnaphosa muscorum	Gnaphosa montana	Gnaphosa sticta	Haplodrassus signifer	Haplodrassus soerenseni	Micaria alpina	Zelotes subterraneus	Robertus lividus	Theonoe minutissima	Evarcha falcata	Neon reticulatus	Hahnia ononidum	Hackmania prominula	Bolepthyphantes index	Centromerus arcanus	Ceratinella brevipes	Cnephalocotes obscurus	Diplocentria bidentata	Semljicola latus	Tenuiphantes alacris	Palliduphantes antroniensis	Mughiphantes cornutus	Decipiphantes decipiens	Tenuiphantes mengei	Tenuiphantes tenebricola	Agyneta cauta	Agyneta conigera	Agyneta subtilis	Agyneta trifurcata	Neriene montana	Agyneta gulosa	Minyriolus pusillus	Diplocentria rectangulata
301JUL Graz1-5
male	36		6				11						1	2	11	1					2			1				3																			4
female	19		4				3														1
301JUL Graz6-10
male	12		7				11	1						1	5			1			1			1				1						1									2				6	1
female	4		1				3																	1																							1
301JUL NGraz 1-5
male	18		3				16								3									1				1										1					2						1
female	12						7									1										1		1																					1
301 JUL Ngraz 6-10
male	21				1		14								2				1																				1				1				1	1	1
female	7						2																												1?				1								2		1
301 JUL Ugra 1-5
male	16	22	5				10	1							1	3								1		1		3			2	1					2					6						1	2
female	15	23					2				1	1				3																					1											1	1
301 JUL Ugra 6-10
male	17	3	2		1		8								3						1			1		1	3	3							1		3		1			1					1	2
female	13						1																					1		1					1		1										2
302JUL Graz1-5
male	34		6				20								5		2											3			4												1				1
female	25		1				2							1
302JUL Graz6-10
male	19	2	6				10		1					2	2									2				3			14																2	4	1
female	12	1					5							1	2																5
302JUL NGraz 1-5
male	19	14	56				19		1						3	2	1											1					1									1
female	25	15	23		1		5															1
302 JUL Ngraz 6-10
male	14	5	11				11					1			2	1					1							2									1					1					1
female	15	1	3				5									1										1													2				1
302 JUL Ugra 1-5
male	6	9	4				5								1	1								2			1	2																					2
female	17	4	6				3									1				1
302 JUL Ugra 6-10
male	4	3	3				7	2								3								1							2						4											1	2
female	6	3	2				3									1																					3		1			5						1
303JUL Graz1-5
male	17		8				5					1			3						2			1																			2				1	2
female	3		1	4			3																	1			1	1		1																	1		1
303JUL Graz6-10
male	12		13	1			4								9			2			1			1				2															5				12	1
female	9			1			2								2									1																							2
303JUL NGraz 1-5
male	2		5				1								1		1				1							1															2				9		1
female	5						1																																								2
303 JUL Ngraz 6-10
male	16		7	2	1		7								1						1							3															3				3
female	4			1																													1														1
303 JUL Ugra 1-5
male	1		1	1			3							1	5		1							1																							3		1
female	3																				1					2																					1
303 JUL Ugra 6-10
male	1	1		1			14								4						1							1			4											1	1				2
female	3						4																			1					1				1		12									1	2
304JUL Graz1-5
male	3		17	1			10								9						1							1																			7	1
female	3						1	1					1		1																												1				4
304JUL Graz6-10
male	4		1				2							1	5													3															2				11
female																																															4
304JUL NUgr 1-5
male	8		4				10							3	9											1		3															1				4	2
female	8						2												1																												3
304 JUL NUgr 6-10
male	8		3				3							1	3		1																										1				5
female	9		1																																								1				2
304 JUL Ugra 1-5
male	4		1								1				1									1							3		1		2		1							1					1
female						1	3	1								1								1							1						7								1
304 JUL Ugra 6-10
male	2			1			4							1	1	1								3				1									3						1						3
female	4				1		1								1	1										1											2		1
305JUL Graz1-5
male	2		4				2					1		2	4			1																									1	1			4
female	5			1										2																														1
305JUL Graz6-10
male	10		3		2		2				1			5	2			1																	2								4				8
female	3		1				1																														1		2				1				1
305JUL NUgr 1-5
male	4		2				5	1						4	1		2	1			1							2															2				2	6
female	1						1	1							1				2									1
305 JUL NUgr 6-10
male	4		5	2			8								8												1	4									1						1					3
female		1					4							1	1						1					1
305 JUL Ugra 1-5
male	1		1			1	4	1					1		2									4							1						3		1			1	1
female							1							1										1													12		1
305 JUL Ugra 6-10
male	6		3		1		3														1			6		2		3			1					1	1								1			1
female						1																		1												2	7
306JUL Graz1-5
male	4		4	2			5	1					1	2	11				1				1					1						1										1	1			5	2
female	7		1		2		3							2	1		1				1				1														1								1		1
306JUL Graz6-10
male	3		7		1		6								3				1		1						1										1						1				1	4
female	1						3								1						1						1											1									1		1
306JUL NUgr 1-5
male			2	3			3	1						1	1						1												1										1				1	3
female						1	5							1	1																												1				2
306 JUL NUgr 6-10
male			1	2	1		2	1				1		1	4		1				3						1					1															1	1
female					1		1								1		1																						1								1	1
306 JUL Ugra 1-5
male				1			2							3	7						1							1					1				6		1										2
female		1		1																																	3		7					1
306 JUL Ugra 6-10
male	4		4	1			3								3		1							1								1	3				3		1								1	1
female	1				2		1																										3				7		1
301AUG Graz1-5
male															7	2										1		4
female	6			2			1								1	2												1			1
301AUG Graz6-10
male															2
female	2		1																												2																3
301AUG NGraz 1-5
male															1																		1														1	1
female	1
301 AUG Ngraz 6-10
male															1
female	2						3								1																								1
301 AUG Ugra 1-5
male																1																										1
female	2	1														1									1												1					1
301 AUG Ugra 6-10
male															2		1				1																2
female	2						1								4													2
302AUG Graz1-5
male			1							1					3	1																																1	1
female	6		1				1							1	4
302AUG Graz6-10
male															3														1														1
female							2								2																																1
302AUG NGraz 1-5
male			1												2	2
female	7	7	15				2								1	2						1
302 AUG Ngraz 6-10
male																3										1		3
female	4						1																					1
302 AUG Ugra 1-5
male																								1													1											1
female	1															1												1									1
302 AUG Ugra 6-10
male															1	2																					1
female	7	2	3				1																					1
303 AUG Graz1-5
male																1											1	1
female	1						1								3															1																	1
303AUG Graz6-10
male															4																												2
female
303AUG NGraz 1-5
male															1		1									1												1					1
female	1		2																																												1
303 AUG Ngraz 6-10
male															1	1												4															1
female	1														1	1																	1														1
303 AUG Ugra 1-5
male
female							1																								1
303 AUG Ugra 6-10
male															1		2											1										1									4	1
female															2	1																															1
304 AUG Graz1-5
male															3												1	2														1
female	4		2											1	1
304 AUG Graz6-10
male												1		1		1																															2
female	4													1																																	1
304 AUG NUgr 1-5
male															3
female							1							1			1				1					1											1						1				1
304 AUG NUgr 6-10
male															5																												2
female															1
304 AUG Ugra 1-5
male															1											1
female															1											2											1												1
304 AUG Ugra 6-10
male																										1
female
305AUG Graz1-5
male										1																							1														2
female			1														1																							1							2
305AUG Graz6-10
male																																															2
female																	1
305AUG NUgr 1-5
male															3	1												4																				1
female															1																									1
305 AUG NUgr 6-10
male																												1																				1
female														1	1	1										1		1
305 AUG Ugra 1-5
male																								1													1			2	1								1
female																																				1					2
305 AUG Ugra 6-10
male															1									1													1											2
female														1	1																						4				1
306AUG Graz1-5
male															1	1												1																				2
female					1			1
306AUG Graz6-10
male															3																												1					1
female							1								1																									1
306AUG NUgr 1-5
male															2												1																					3
female															3																									1
306 AUG NUgr 6-10
male																								1									1						1			1						1
female															4										1														1	1
306 AUG Ugra 1-5
male																											2
female
306 AUG Ugra 6-10
male															2																						3
female															2																		2				1										1
	622	118	276	28	16	4	344	13	2	2	3	6	4	46	235	46	19	6	6	1	27	2	1	38		21	14	80			42		17	2	7		103	4	26			20	49	5		1	148	58	28
[truncated: 26 more columns]

## Sheet: Juvenils
	Lycosidae sp.	Therididae sp.	Thomisidae sp.	Gnaphosidae sp.	Pisauridae sp.	Linyphiidae sp.	Salticidae sp.	male/female	tot
301JUL Graz1-5
male	3	1						4	19
female	14		1					15
301JUL Graz6-10								0
male	2					1		3	15
female	12							12
301JUL NGraz 1-5								0
male	1							1	18
female	16					1		17
301 JUL Ngraz 6-10								0
male								0	19
female	17		2					19
301 JUL Ugra 1-5								0
male	1			1				2	34
female	25		2			5		32
301 JUL Ugra 6-10								0
male	1		1					2	24
female	14		3			5		22
302JUL Graz1-5
male			1					1	11
female	10							10
302JUL Graz6-10								0
male			1			1		2	19
female	17							17
302JUL NGraz 1-5								0
male	4							4	28
female	23		1					24
302 JUL Ngraz 6-10								0
male	1							1	38
female	32					5		37
302 JUL Ugra 1-5								0
male	2					2		4	25
female	21							21
302 JUL Ugra 6-10								0
male			1					1	18
female	14		1				2	17
303JUL Graz1-5
male	1		1					2	21
female	14		2			3		19
303JUL Graz6-10								0
male								0	11
female	10					1		11
303JUL NGraz 1-5								0
male	1							1	12
female	10		1					11
303 JUL Ngraz 6-10								0
male	1							1	14
female	9					4		13
303 JUL Ugra 1-5								0
male						2		2	10
female	4		1			3		8
303 JUL Ugra 6-10								0
male			1			3		4	23
female	8		2			8	1	19
304JUL Graz1-5
male	3							3	27
female	22		2					24
304JUL Graz6-10								0
male								0	5
female	4		1					5
304JUL NUgr 1-5								0
male	1					1		2	22
female	11		2			7		20
304 JUL NUgr 6-10								0
male								0	27
female	18		2	1		6		27
304 JUL Ugra 1-5								0
male	1					1		2	21
female	13		2			3	1	19
304 JUL Ugra 6-10								0
male			1					1	18
female	7		2			8		17
305JUL Graz1-5
male						6		6	12
female	5		1					6
305JUL Graz6-10								0
male			1			2		3	25
female	14		1			7		22
305JUL NUgr 1-5								0
male	1							1	9
female	4		2			2		8
305 JUL NUgr 6-10								0
male			3					3	16
female	10		2			1		13
305 JUL Ugra 1-5								0
male						2		2	13
female	7				1	3		11
305 JUL Ugra 6-10								0
male	1					1		2	8
female	4					2		6
306JUL Graz1-5
male						1		1	35
female	25		3			5	1	34
306JUL Graz6-10								0
male								0	13
female	10		2			1		13
306JUL NUgr 1-5								0
male						1		1	16
female	10		1			3	1	15
306 JUL NUgr 6-10								0
male						1		1	15
female	8		4			2		14
306 JUL Ugra 1-5								0
male	1			1		2		4	28
female	12		2			10		24
306 JUL Ugra 6-10								0
male			2			1		3	11
female	8							8
301AUG Graz1-5
male	1							1	7
female	6							6
301AUG Graz6-10								0
male								0	1
female	1							1
301AUG NGraz 1-5								0
male	4					1		5	14
female	5		1	1		2		9
301 AUG Ngraz 6-10								0
male	1					1		2	8
female	6							6
301 AUG Ugra 1-5								0
male						1	1	2	9
female	1		1			5		7
301 AUG Ugra 6-10								0
male						3		3	6
female	1					2		3
302AUG Graz1-5
male				1				1	7
female	4		1			1		6
302AUG Graz6-10								0
male	1							1	5
female	4							4
302AUG NGraz 1-5								0
male				1		1		2	11
female	7		2					9
302 AUG Ngraz 6-10								0
male	3					1		4	18
female	5					9		14
302 AUG Ugra 1-5								0
male	1		1			1		3	11
female	2		3			3		8
302 AUG Ugra 6-10								0
male	3					1		4	8
female	3					1		4
303 AUG Graz1-5
male	2					1		3	9
female	1					4	1	6
303AUG Graz6-10								0
male				1				1	3
female	1					1		2
303AUG NGraz 1-5								0
male						2		2	3
female						1		1
303 AUG Ngraz 6-10								0
male	2							2	2
female								0
303 AUG Ugra 1-5								0
male	1							1	5
female	3					1		4
303 AUG Ugra 6-10								0
male	1		1			2		4	7
female	2					1		3
304 AUG Graz1-5
male	1					1		2	8
female	1		1			4		6
304 AUG Graz6-10								0
male						1		1	11
female	2		1			7		10
304 AUG NUgr 1-5								0
male						3		3	19
female	5		1			10		16
304 AUG NUgr 6-10								0
male	3							3	9
female	5					1		6
304 AUG Ugra 1-5								0
male						3		3	9
female	2					4		6
304 AUG Ugra 6-10								0
male						1		1	6
female						5		5
305AUG Graz1-5
male	1					3		4	11
female	2					5		7
305AUG Graz6-10								0
male	1			1		7		9	18
female			1			8		9
305AUG NUgr 1-5								0
male								0	4
female	2					2		4
305 AUG NUgr 6-10								0
male						1		1	7
female	5					1		6
305 AUG Ugra 1-5								0
male						3		3	9
female						6		6
305 AUG Ugra 6-10								0
male								0	5
female	2					3		5
306AUG Graz1-5
male			1			1		2	6
female	1		2			1		4
306AUG Graz6-10								0
male	1		1			5		7	20
female	5					8		13
306AUG NUgr 1-5								0
male						1		1	8
female	2					5		7
306 AUG NUgr 6-10								0
male	1							1	5
female			1			3		4
306 AUG Ugra 1-5								0
male						5		5	8
female						3		3
306 AUG Ugra 6-10								0
male						4		4	7
female			1			2		3
								984

## Sheet: Sweep data
Supplemental data for unpublished sweep netting data on insect abundance. Sweep net data collected from long term grazed (Finnish side of reindeer fence ta the boarder) and ungrazed (Russian side of the fence) field layer vegetation a little bit to the south (0.5-4 km) of the study area of this study including poor lichen dominated as well as more lush dwarf shrub and graminoid dominated sites. I…
Site	Graz insect	Ugraz insect
310	5	6
2	89	89
3	52	42
4	41	41
5	40	19
6	150	134
7	49	54
8	149	63
9	165	138
320	29	17
Average	76.9	60.3
